# Supplementary material for: Recognition and Sequencing of Mutagenic DNA Adduct at Single‐Base Resolution Through Unnatural Base Pair
Source: Adv Sci (Weinh). 2024 Sep 3;11(40):2404622. doi: 10.1002/advs.202404622 (PMC11515917; doi:10.1002/advs.202404622)
Supplement: Supplementary file 2 — Supplemental Tables [file ADVS-11-2404622-s002.xlsx]

## Sheet: table S3
Identification of εC sites after in vitro CAA exposure of the pUC-19 plasmid
		558 εC sites
10	C	3.22881
13	C	7.25735
14	C	3.04132
19	C	5.08451
20	C	3.31111
24	G	3.15707
47	G	3.56481
48	C	5.26087
54	C	4.64975
57	C	3.33117
60	G	3.52885
69	C	5.2
71	G	3.78125
72	G	3.44048
76	G	3.06522
79	G	3.48235
83	G	5.89262
93	C	4.11446
95	C	3.61538
123	G	3.34783
124	G	3.154
129	C	3.69655
132	G	4.22034
133	G	3.36232
154	G	3.66041
162	G	4.90496
165	G	5.01449
167	G	4.04326
197	C	4.50323
199	G	3.01379
200	G	4.72906
206	G	3.08602
207	C	3.99469
213	C	3.68788
224	C	3.38491
237	C	5.81088
238	C	3.85892
244	G	3.67636
251	C	3.05988
261	C	3.52473
266	G	3.6129
284	C	7.43511
287	G	3.1822
290	G	3.15074
293	G	3.28571
299	C	4.208
302	C	4.59396
303	G	4.06169
310	C	10.0169
313	G	3.28272
320	C	4.96066
321	C	4.11073
323	G	3.06646
324	G	4.35401
330	C	5.7381
331	C	3.42806
332	C	3.02381
335	C	3.41176
343	C	7.82869
344	C	4.55488
350	G	4.56957
353	C	3.73636
357	C	3.64474
358	C	5.15789
359	C	5.61194
360	C	3.23789
369	G	4.18733
370	C	4.94608
373	G	3.84806
375	G	4.37131
381	G	6.26
383	G	3.58173
388	G	3.58029
389	G	4.30931
391	C	4.12177
396	C	4.46538
403	C	3.83385
404	C	6.57613
409	C	3.96818
413	C	8.125
415	G	3.53488
421	C	3.58021
423	G	3.2963
424	C	4.59043
425	C	3.37209
431	G	3.08304
432	G	3.53652
438	G	3.86702
439	G	3.31659
442	C	8.29517
443	C	4.25581
445	G	3.35
451	G	4.28024
465	C	3.02991
477	G	3.92384
485	C	3.86784
487	C	8.19531
490	C	3.09714
495	G	3.4593
496	G	4.52011
501	C	3.19885
503	C	3.48333
507	G	6.55307
510	C	3.23529
514	C	3.2
517	C	3.22222
519	C	3.17172
528	C	3.85714
532	G	4.90385
539	C	3.74038
541	G	3.81215
543	C	9.59722
544	C	3.38298
548	C	3.35714
550	C	5.13393
551	C	4.07299
554	C	3.58182
555	C	3.25373
558	C	3.19802
560	C	7.62
561	C	6.42105
562	C	3.33898
564	C	3.63514
570	C	3.12838
572	C	7.73585
573	C	11.6803
574	C	3.9899
578	C	6.79769
580	G	5.93701
581	G	3.96296
582	C	3.07879
589	G/GTAAGCG	12.8539
593	C	19.8651
594	C	14.3042
595	G	7.0861
596	G	5.46329
607	C	25.8989
609	G	12.0762
611	C	16.8507
614	G	15.8455
615	C	55.5209
617	G	22.8723
621	C	6.10526
622	C	7.94271
623	G	11.7825
625	C	6.45
627	C	3.38983
628	C	11.1076
629	G	8.97943
630	G	17.8138
631	G	3.26786
634	C	3.58609
640	G	4.40984
642	G	3.424
649	G	3.56051
658	G	3.72929
665	C	5.41176
671	C	3.24091
686	G	3.66667
688	C	3.61757
692	G	3.06034
698	C	4.19065
700	C	3.86166
701	C	3
744	C	4.8
745	G	3.21348
749	G	3.46528
750	G	7.54891
764	G	3.82482
782	C	4.25168
806	C	4.42614
833	C	3.17089
839	C	3.58659
840	C	3.1066
876	G	3.66667
882	G	3.69091
890	C	3.25743
897	G	4.38235
899	G	4.77778
903	C	3.2375
904	C	4.9368
912	C	4.54983
938	G	4.67883
949	C	4.40809
953	G	3.51304
957	C	4.255
959	C	5.36744
962	G	3.81657
974	G	3.17241
978	C	3.62825
980	G	3.30258
988	G	14.1829
992	G	5.65068
993	G	5.8
995	G	3.0155
998	C	3.04255
999	G	3.368
1001	G	11.4672
1004	G	4.50286
1005	G	3.18125
1009	C	6.24812
1016	C	19.3016
1018	G	3.38571
1029	G	5.23649
1030	C	3.92926
1032	G	9.152
1040	C	3.29921
1045	G	3.63529
1047	G	7.45652
1054	C	3.26048
1055	C	4.01014
1056	C	3.29355
1058	G	4.24074
1064	C	4.95522
1065	G	6.33929
1070	C	3.04459
1075	G	3.40845
1080	G	6.92147
1083	C	10.6496
1091	G	5.0875
1096	G	3.90385
1097	C	7.59155
1101	G	5.09375
1103	G	3.25806
1104	G	3.64977
1105	C	3.22137
1106	G	3.38462
1107	C	3.01071
1109	G	5.84393
1116	C	4.32432
1117	C	4.62416
1119	G	5.69658
1126	C	3.52713
1128	C	5.19162
1132	G	4.53659
1136	G	3.01361
1138	G	3.30252
1139	C	3.30412
1142	C	6.60909
1144	C	3.09848
1146	G	4.37273
1150	C	3.84184
1153	C	3.55446
1157	C	8.37273
1159	C	20.6125
1164	C	3.01099
1174	C	8.01333
1178	G	8.98276
1181	G	3.61386
1183	G	7.61932
1186	C	11.7105
1188	C	4.18045
1190	C	4.68033
1191	C	3.40268
1193	G	20.9403
1197	C	5.95789
1204	G	3.50521
1205	C	4.41071
1208	C	6.29032
1212	C	5.38942
1213	G	3.00971
1214	G	4.13235
1218	G	3.3577
1222	G	3.16176
1224	C	7.06838
1226	G	16.6145
1239	G	4.20261
1242	G	16.3021
1245	C	3.71318
1248	C	5.54426
1249	C	3.32184
1254	C	4.09816
1260	G	11.0989
1267	C	9.26136
1269	C	17.625
1271	G	3.05
1272	C	3.34829
1275	C	3.77551
1279	C	6.11392
1283	C	8.10417
1286	C	3.38983
1293	C	4.18852
1304	C	3.80822
1313	C	5.24894
1317	C	3.88929
1330	C	4.81226
1333	C	5.685
1338	G	3.22
1339	G	3.79265
1346	G	3.45833
1350	C	5.4
1354	C	3.70378
1355	C	3.60902
1362	G	5.16667
1366	G	3.09756
1370	C	3.55422
1373	G	3.27586
1375	G	3.02597
1376	C	3.14706
1391	C	3.69022
1396	C	4.05469
1399	C	3.52683
1402	G	3.13281
1408	C	3.06145
1410	C	3.88827
1413	C	4.61135
1418	C	3.74859
1419	C	3.51007
1421	G	4.50867
1424	G	3.04762
1434	C	3.87719
1437	C	5.15957
1438	G	4.13846
1448	C	3.34783
1455	C	5.16364
1466	C	5.79798
1470	C	4.2381
1472	C	3.87603
1475	G	3.125
1496	G	3.44828
1498	C	8.07643
1507	G	3.04348
1508	G	5.97238
1524	G	3.23649
1529	C	4.75676
1532	C	4.17073
1537	C	4.2767
1543	C	6.73196
1544	C	3.51095
1547	C	3.7094
1551	C	3.47651
1553	G	3.16102
1584	G	3.38537
1588	G	3.8985
1590	G	4.5365
1594	G	3.32759
1602	G	4.83234
1611	C	3.35294
1613	G	5.16129
1614	C	4.49635
1616	C	10.4286
1620	G	3.87195
1625	G	5.02041
1629	G	4.91429
1635	C	6.98889
1636	C	3.38333
1638	C	3.18519
1639	C	3.39583
1641	G	6.33503
1645	C	3.02062
1646	G	8.1982
1649	G	5.59701
1654	C	4.06944
1657	C	9.87786
1659	C	5.64045
1660	G	3.06522
1662	C	8.52308
1664	G	3.05288
1665	G	4.69474
1668	G	5.28358
1673	G	5.13213
1677	C	11.6615
1682	G	3.54082
1688	C	3.45946
1697	C	5.54545
1699	G	3
1713	G	4.62025
1716	C	4.4794
1717	C	3.07317
1730	C	3.10036
1735	G	3.50427
1739	C	3.18083
1748	C	3.02691
1811	G	4.95355
1840	C	3.30792
1847	C	4.18156
1848	C	4.48864
1864	G	3.59535
1867	C	3.10843
1870	C	9.39604
1874	G	4.10983
1876	G	5.18824
1882	C	4.20548
1883	C	3.43478
1884	C	3.57639
1886	G	4.2701
1927	G	3.38129
1929	G	3.38225
1930	C	3.405
1931	G	3.06589
1936	C	5.47656
1939	C	3.5375
1941	G	4.24609
1942	C	3.45865
1950	C	3
1961	C	3.74545
1970	G	5.50617
1971	C	3.35943
1973	G	4.80992
1975	G	3.13462
1976	G	3.22308
1997	C	4.86379
2022	C	4.42457
2036	G	3.63855
2045	C	3.05369
2052	C	3.51942
2054	G	3.81185
2063	G	7.90278
2065	G	4.22857
2069	C	3.00359
2071	G	4.64533
2074	G	7.565
2086	C	3.68862
2092	G	3.1039
2095	C	3.42105
2099	G	4.87402
2105	C	4.71538
2108	C	6.92
2109	C	4.06481
2112	C	3.94074
2116	C	5.40678
2126	C	3
2132	C	3.04098
2134	G	4.96364
2138	C	4.48125
2141	G	11.376
2154	G	11.6261
2164	G	4.97849
2167	G	3.96016
2169	G	5.02326
2175	C	4.98701
2179	G	5.10526
2185	C	4.64844
2192	C	5.81731
2197	G	3.5122
2201	C	4.43889
2209	G	3.36111
2210	G	4.50365
2215	G	3.60976
2218	G	3.20896
2229	C	3.40753
2231	G	3.04327
2232	G	3.13776
2235	G	3.73656
2244	C	4.52469
2246	C	4.86441
2253	G	4.72727
2254	C	3.06612
2268	C	6.06557
2269	C	3.12329
2272	C	4.94048
2274	C	3.50575
2279	C	3.96629
2283	G	3.05528
2287	C	6.14377
2288	C	3.84912
2291	C	6.36992
2293	G	5.17685
2299	G	4.10945
2300	C	3.91935
2310	G	3.09013
2313	C	3.33679
2314	C	3.21725
2316	C	3.72238
2318	C	3.62409
2321	C	3.0625
2322	C	4.3553
2323	C	3.06494
2324	G	3.86496
2327	G	3.59929
2328	G	5.89583
2335	G	3.1441
2336	G	3.78718
2339	G	3.42857
2341	C	4.51765
2344	G	4.48684
2351	G	3.46809
2355	G	3.87912
2361	G	4.39516
2362	G	5.89091
2363	G	4.71318
2370	C	7.47312
2372	G	4.2541
2373	G	4.24
2375	G	3.38554
2377	G	4.54918
2382	C	3.74779
2383	G	3.51852
2386	G	8.65641
2390	C	3.15584
2397	G	5.14352
2399	G	7.09424
2404	C	3.82456
2406	C	9.90556
2407	C	3.5414
2410	G	4.88034
2421	G	10.4368
2423	C	4.10909
2424	C	3.0915
2426	G	5.43443
2430	G	3.70053
2431	G	3.76613
2438	C	3
2440	C	7.57576
2441	C	3.40385
2443	C	3.22727
2445	G	3.26966
2447	C	5.38462
2450	G	3.56471
2452	G	5.01852
2453	C	4.02564
2454	G	3.29843
2470	C	3.5
2473	G	3.86525
2475	C	3.60227
2478	G	6.65969
2479	G	4.78351
2480	G	4.0913
2481	G	3.85057
2482	G	3.35193
2488	C	3.30769
2489	C	6.46269
2502	C	4.61392
2505	G	4.45455
2511	C	4.63128
2541	G	3.18129
2543	C	3.20161
2544	C	3.06452
2550	C	3.88755
2552	C	3.69072
2554	C	8.29213
2557	G	5.44762
2564	C	4.74257
2565	C	4.19286
2567	G	4.19048
2569	G	3.62712
2575	C	3.84959
2576	C	5.46279
2577	C	3.69072
2583	C	3.00568
2585	G	3.76493
2593	C	3.23372
2595	G	3.00708
2601	C	3.24859
2604	C	6.4382
2605	C	3.46154
2609	G	3.61765
2622	C	3.33005
2652	G	3
2656	G	3.17284
2660	G	4.51667
2668	G	3.48113
2669	G	3.19231
2675	G	3.73554
2678	G	3.63441
2680	G	3.18792
2683	C	3.05776
2684	C	3.28994

## Sheet: Table S4
	The εC sites at the loci with strong signal attenuation of in vitro CAA exposed plasmid				The strong signal attenuation loci with the εC sites and C site of increased conversion rate in the pUC-19 plasmids extracted from E. coli exposed to CAA
PUC-1	485	C	3.86784		193	C	3.15299
	487	C	8.19531		200	G	3.94581
	607	C	25.8989		590	C	21.7349
	609	G	12.0762		592	C	20.6137
	611	C	16.8507		593	C	4.71947
	614	G	15.8455		597	C	21.4557
	615	C	55.5209		992	G	3.30137
	617	G	22.8723
	833	C	3.17089
	839	C	3.58659
	840	C	3.1066
PUC-2	1186	C	11.7105		1248	C	5.69836
	1193	G	20.9403		1254	C	3.16564
	1267	C	9.26136		1317	C	2.32857
	1269	C	17.625		1033	C	2.565
	1657	C	9.87786
	1659	C	5.64045
	1662	C	8.52308
PUC-3	1870	C	9.39604		1908	C	2.50575
	1874	G	4.10983		1911	G	2.84978
	1876	G	5.18824		2268	C	3.31967
	2138	C	4.48125
	2141	G	11.376
PUC-4	2406	C	9.90556		2532	C	2.54961
	2407	C	3.5414		2533	C	2.78497
	2410	G	4.88034		2647	G	3.07732
	2421	G	10.4368
	2550	C	3.88755
	2552	C	3.69072
	2554	C	8.29213
	2557	G	5.44762

## Sheet: table S5
Identification of εC sites in the pUC-19 plasmid extracted from E. coll after CAA exposure
	29 εC sites, insert and detection
165	G	3.69565
193	C	3.15299
200	G	3.94581
213	C	4.45152
442	C	3.51654
582	C	3.93939
585	G	3.95495
589	G/GTAAGCG	170.195
590	C	21.7349
592	C	20.6137
593	C	4.71947
597	C	21.4557
599	TCCGCTT/-	22.3564
615	C	4.26316
625	C	4.4
631	G	3.63095
911	C	3.24645
992	G	3.30137
1058	G	3.49383
1248	C	5.69836
1254	C	3.16564
1275	C	3.21633
2268	C	3.31967
2515	C	3.05714
2527	C	3.72981
2634	G	3.19763
2647	G	3.07732
2660	G	3.5
2675	G	4.94215
